# Supplementary material for: Management of Recurrent Glioblastomas: What Can We Learn from the French Glioblastoma Biobank?
Source: Cancers (Basel). 2022 Nov 9;14(22):5510. doi: 10.3390/cancers14225510 (PMC9688811; doi:10.3390/cancers14225510)
Supplement: Supplementary file 1 [file cancers-14-05510-s001.zip]

Archive with 1 entries (1 files):
- cancers-1980914-Supplementary.pdf
